# Supplementary material for: MOF-Derived CeO2 and CeZrOx Solid Solutions: Exploring Ce Reduction through FTIR and NEXAFS Spectroscopy
Source: Nanomaterials (Basel). 2023 Jan 9;13(2):272. doi: 10.3390/nano13020272 (PMC9865843; doi:10.3390/nano13020272)
Supplement: Supplementary file 1 [file nanomaterials-13-00272-s001.zip]

Archive with 1 entries (1 files):
- nanomaterials-2135456-supplementary.pdf
